# Supplementary material for: Simulation and Experimental Study of Moderate Electric Field (MEF) Effects on Inactivation of Listeria monocytogenes and Vibrio parahaemolyticus in Surimi Paste
Source: Foods. 2026 May 11;15(10):1670. doi: 10.3390/foods15101670 (PMC13205550; doi:10.3390/foods15101670)
Supplement: Supplementary file 1 [file foods-15-01670-s001.zip]

Archive with 1 entries (1 files):
- foods-4267560-supplementary.pdf
